# Supplementary material for: Osmanthus-Loaded PVP/PVA Hydrogel Inhibits the Proliferation and Migration of Oral Squamous Cell Carcinoma Cells CAL-27
Source: Polymers (Basel). 2022 Dec 9;14(24):5399. doi: 10.3390/polym14245399 (PMC9784822; doi:10.3390/polym14245399)
Supplement: Supplementary file 1 [file polymers-14-05399-s001.zip]

Archive with 1 entries (1 files):
- polymers-2057096-supplementary.pdf
